# Supplementary material for: Strong linkage between parrotfish functions and habitat characteristics
Source: PLoS One. 2024 Dec 11;19(12):e0315179. doi: 10.1371/journal.pone.0315179 (PMC11633996; doi:10.1371/journal.pone.0315179)
Supplement: S1 Dataset — (ZIP) [file pone.0315179.s002.zip]

Archive with 2 entries (2 files):
- DatasetS2.xlsx
- __MACOSX/._DatasetS2.xlsx
