# Supplementary material for: Strong linkage between parrotfish functions and habitat characteristics
Source: PLoS One. 2024 Dec 11;19(12):e0315179. doi: 10.1371/journal.pone.0315179 (PMC11633996; doi:10.1371/journal.pone.0315179)
Supplement: S1 Dataset — (ZIP) [file pone.0315179.s002.zip › DatasetS2.xlsx]

## Sheet: Metadata
			This field data was colected in July 2022, in Alacranes Reef Mexico
			Data field was collected by: Dr. Ángela Randazzo-Eisemann, M.Sc. Quetzalli Hernández-Díaz, Dr. Ana Molina Hernández,
			M.Sc. Daniela Santana-Cisneros, Ocean. Ernesto Hevia del Puerto and Dr. J. Rodrigo Garza-Pérez.
			This field data was collected for the project: "Priorización Espacial para la Actualización de la Zonificación del Parque Nacional Arrecife Alacranes"
			funded by Oceana Mexico.
			Data is resposability of: J. Rodrigo Garza-Pérez, rgarza@ciencias.unam.mx
		HEADER	Explanation
		numID	Numerical ID for sample
		Site	Field Survey Code
		x	Easting coordinate, WGS84 UTM z16
		y	Northing coordinate, WGS84 UTM z17
		Depth	site depth in -m
		COMP	% Cover of Competitive life strategy Coral Species (Darling et al, 2019, https://doi.org/10.1038/s41559-019-0953-8)
		STRE	% Cover of Stress Tolerant life strategy Coral Species (Darling et al, 2019, https://doi.org/10.1038/s41559-019-0953-8)
		WEED	% Cover of Weedy life strategy Coral Species (Darling et al, 2019, https://doi.org/10.1038/s41559-019-0953-8)
		LC	% of Cover total Live Coral
		CCA	% of Cover Crustose-Coralline Algae
		TA	% of Cover Turf Algae
		TASED	% of Cover Turf Algae w/ Fine Sediment
		CYAN	% of Cover Cyanobacteria
		PEY	% of Cover Peysonella genus algae
		FMA	% of Cover Fleshy Macroalgae
		CMA	% of Cover Calcareous Macroalgae
		AINV	% of Cover Aggressive Invertebrates
		OINV	% of Cover Other Invertebrates
		RUB	% of Cover Coral Rubble
		SAND	% of Cover Medium Sand
		SED	% of Cover Fine Sand (Mud)
		RFI	Reef Functional Index (González-Barrios, F. J., & Álvarez-Filip, L. (2018). https://doi.org/10.1016/j.ecolind.2018.08.038)
		SCOER	Biomass (gr/100 sq. m) Scarus coerulus
		SGUA	Biomass (gr/100 sq. m) Scarus guacamaia
		SISE	Biomass (gr/100 sq. m) Scarus iseri
		STAE	Biomass (gr/100 sq. m) Scarus taeniopterus
		SVET	Biomass (gr/100 sq. m) Scarus vetula
		SATO	Biomass (gr/100 sq. m) Sparisoma atomarium
		SAUR	Biomass (gr/100 sq. m) Sparisoma aurofrenatum
		SCHR	Biomass (gr/100 sq. m) Sparisoma chrisopterum
		SRUB	Biomass (gr/100 sq. m) Sparisoma rubripinne
		SVIR	Biomass (gr/100 sq. m) Sparisoma viride
		Tbiom	Total Parrotfish Biomass (gr/100 sq. m)
		ER	Bioerosion potntial (kg CaCO3 m yr)
		TMC	Macroalgae Consumption Potential (g C m yr)
		Group	Habitat Type correspondin to each group (1-4) describe in table 1 in the ms.

## Sheet: Survey Data
Site	x	y	Depth	Hab	HabF	HabFF	HabFFF	MZ	AAGA	ACER	ALAM	APAL	APRO	ATEN	CNAT	DLAB	DSTO	EFAS	HCUC	MARE	MCAV	MDAN	MLAM	MMEA	OANN	OFAV	OFRA	PAST	PCLI	PFUR	PPOR	PSTR	SINT	SRAD	SSID	COMP	STRE	WEED	LC	CCA	TA	TASED	CYAN	PEY	FMA	CMA	AINV	OINV	RUB
AP15	220817	2499294	1.45	CSG	CSS	CSS	1	FPN	0	0	0	22.31	0	0	0	0	0	0	0	0	0	0	0	0	0	0	0	2.31	2.31	0	0	0	0	0	0	22.31	2.31	2.31	26.9231	0	3.84615	23.6538	1.73077	0	2.88462	9.23077	1.73077	0.769231	11.7308
AP6	229430	2479310	0.65	CSG	CSS	CSS	2	FPS	0	31.35	0	0	0	0	0	0	0	0	0	0	0	0	0	0	4.62	0	0	0	0	0	0	0	0	0	0	31.35	4.62	0	35.9615	1.15385	4.61538	3.46154	2.88462	0	0.961538	3.84615	0	0.192308	8.46154
AP8	230239	2481107	0.55	CSG	CSS	CSS	2	FPS	0.38	5.19	0	0.77	22.88	0	0	0	0	0	0	0	0	0	0	0	0	0	0	0	0	0	0	0	0	0	0	28.84	0	0.38	29.2308	0.576923	17.6923	6.15385	3.65385	0	5.19231	3.26923	0	0	9.80769
BVE13	225093	2497231	10.7	RFM	CSD	CSD	3	FPN	0.19	0	0	0	0	0	0	0	0	0	0	0	0.38	0	0	0	0.96	0	0	0.19	0	0	0	3.65	0	0	1.35	0	6.34	0.38	6.73077	0.384615	1.73077	2.69231	2.88462	0	47.5	0.192308	3.84615	21.9231	0.384615
BVE14	223355	2498271	9.2	RFO	CSD	CSD	3	FPN	0.38	0	0	0	0	0	0	0	0.19	0	0	0	0.38	0	0	0	0.19	0	0	2.12	0	0	0	4.04	0	0	0.77	0	5.57	2.5	8.07692	0	8.65385	2.5	7.11538	0	21.5385	0.192308	10.9615	39.2308	0.576923
BVE15	220817	2499294	10.95	RFO	CSD	CSD	3	FPN	0.19	0	0	0	0	0	0	0	0	0	0	0	0.19	0	0	0	0	0	0	4.81	0	0	0.19	4.42	0	0	0.58	0	5.19	5.19	10.3846	0.192308	17.3077	4.61538	3.07692	0	5.96154	0	16.7308	40.7692	0
BVE16	218746	2499746	6.75	RFO	CSD	CSD	3	FPN	0	0	0	0	0	0	0.19	0	0	0	0	0	0.38	0	0	0	0.19	0	0	3.27	0	0	0	3.85	0	0.19	0.38	0	4.99	3.46	8.46154	0.192308	8.84615	14.0385	2.88462	0.384615	7.5	0.192308	13.8462	40.9615	0
BVE2	227884	2475753	18.85	RFM	CSD	CSD	3	FPS	0	0	0	0	0	0	0	0	0	0	0	0	0.96	0	0	0	0	0	0	0.38	0	0	0.38	0	0.19	0	4.81	0	5.96	0.76	6.73077	0	2.5	2.69231	2.88462	0	41.7308	0	1.53846	19.6154	9.03846
BVE3	228527	2476400	17.15	RFM	CSD	CSD	3	FPS	0	0	0	0	0	0	0	0	0	0	0	0	0.58	0	0	0.19	0	0	0	0.58	0	0	0	0	0	0	4.04	0	4.81	0.58	5.38462	0	0	2.30769	3.07692	0	24.4231	0	1.92308	19.8077	15.1923
BVE4	229043	2477010	17.2	RFM	CSD	CSD	3	FPS	0	0	0	0	0	0	0	0	0	0	0	0	0.77	0	0	0.19	0	0	0	0	0	0	0.19	0.38	0.19	0	2.88	0	4.41	0.19	4.61538	0.192308	0	9.03846	3.07692	0	27.3077	0	0.961538	27.3077	4.42308
BVE6	231707	2484483	15.7	RFM	CSD	CSD	3	BZ	0.38	0	0	0	0	0	0	0	0	0	0.58	0	0.38	0	0	0	0	0	0	0	0	0	0.96	2.5	0.58	0	2.12	0	5.58	1.92	7.5	0.192308	0.192308	1.92308	9.61538	0	46.9231	0.192308	0.576923	11.5385	4.03846
BVE7	231643	2485744	13.4	RFM	CSD	CSD	3	BZ	0.19	0	0	0	0	0	0	0	0	0	0	0	0.96	0	0	0	0	0	0	0	0	0.38	0	2.31	0	0	1.73	0	5	0.57	5.57692	0.192308	0.769231	10.1923	5.96154	0	47.3077	0	0.769231	13.8462	0.961538
BVE8	231639	2483204	16.2	RFM	CSD	CSD	3	BZ	0	0	0	0	0	0	0	0	0	0	0	0	1.92	0	0	0	0.19	0	0	0	0	0	0	0.19	0	0	6.15	0	8.45	0	8.46154	0	0.192308	9.03846	2.69231	0	37.5	0	0.576923	22.8846	4.61538
CA	216867	2500161	6.8	CSM	CSD	CSD	3	FPN	0	0	0	0	0	0	0	0	0	0	0	0	1.15	0	0	0	0	0.38	0	0	0	0	0	4.23	0.19	0	0.19	0	6.14	0	6.15385	0	3.26923	5.38462	0	0	62.8846	0.192308	0.384615	15.9615	4.23077
EX2	228106	2480234	0.8	CSC	CSS	CSS	1	FPS	0	0	0	0	0	0	0	0	0	0	0	0	0	0	0	0	11.92	0	0	0.77	0	0	0	0.58	0	0	0	0	12.5	0.77	13.2692	0	0.384615	21.3462	3.84615	0	4.03846	41.9231	0	5	0
EX3	217040	2493248	2.5	CSG	CSS	CSS	1	FPN	0.19	0	0	0	0	0	0	0	0	0	0	0	0.19	0	0	0	45.77	1.35	0	1.73	0	0	0.19	0.38	0	0	2.31	0	50	2.11	52.1154	0	10.7692	18.8462	6.15385	0	0.384615	1.53846	0	1.92308	0.192308
GD	217896	2482786	5.85	CSM	CSD	CSD	3	BZ	0	0	0	0	0	0	0	2.12	0	0	0	0	4.04	0	0	0	0.19	0	0.19	0.19	0	0	0.19	0.38	0.19	0	1.15	0	8.26	0.38	8.65385	0	1.92308	24.4231	1.53846	0.576923	32.5	0	2.69231	15.5769	4.23077
HO	221412	2479165	16.4	CST	CSD	CSD	3	FPS	0.19	0	0	0	0	0	0	0	0	0	0	0	2.69	0	0.19	0	0	0.38	6.15	0.38	0	0	0	0	0.38	0	0.38	0	9.98	0.76	10.7692	1.92308	28.0769	5.19231	0	0.384615	13.4615	0	3.26923	5.76923	30.9615
IIM10	221094	2481317	4.1	CST	CSS	CSS	1	FPS	0	0	0	0	0	0	0	0	0	0	0	0	0.77	0	0	0	2.69	0.77	0	2.31	0	0	0	0.38	0	0	1.73	0	6.34	2.31	8.65385	1.34615	4.80769	28.4615	5.38462	0.576923	4.23077	2.30769	2.69231	15.7692	0.769231
IIM12	219298	2481839	1.65	ASF	ASF	NCS	1	FPS	0	0	0	1.15	0	0	0	0	0	0	0	0	0.19	0	0	0	0.19	0	0	2.88	0	0	0.19	4.23	0	0.19	0.38	1.15	4.99	3.26	9.42308	0.192308	9.42308	35.5769	4.61538	0.576923	9.80769	3.65385	0.192308	20.7692	2.69231
IIM13	218962	2482018	4.95	CST	CSS	CSS	3	FPS	0.19	0	0	0	0	0	0	0.38	0	0	0	0	1.73	0	0	0	5.58	0	0.77	1.54	0	0	0.58	0.96	0.77	0	1.73	0	11.92	2.31	14.2308	0	14.8077	9.61538	8.84615	1.73077	25.9615	9.42308	4.80769	4.03846	0.769231
IIM14	218515	2482439	4.45	CST	CSS	CSS	1	BZ	0	0	0	0	0	0	0	0.38	0	0	0	0	9.04	0	0	0	5.38	1.92	0.38	0.96	0	0.96	0.19	0.19	0.19	0.19	4.04	0	21.52	2.3	23.8462	1.73077	4.80769	27.1154	11.5385	0.961538	2.69231	2.88462	1.92308	6.73077	3.26923
IIM15	218626	2482973	4.45	CST	CSS	CSS	1	BZ	0.19	0	0	0	0	0	0	0.38	0	0	0	0	0	0	0	0	3.08	0	0	0.58	0	0	0.38	0.19	0.38	0.19	5	0	9.03	1.34	10.3846	0.961538	7.11538	24.2308	8.46154	0	0.769231	2.69231	3.46154	21.3462	8.26923
IIM16	218131	2483514	3.85	ASF	ASF	NCS	1	BZ	0	0	0	0	0	0	0	0	0	0	0	0	0	0	0	0	1.35	0	0	0.58	0	0	0	1.92	0.19	0	2.31	0	5.77	0.58	6.34615	0.192308	2.5	22.1154	9.80769	0	1.34615	2.5	2.5	20.9615	14.2308
IIM17	217281	2484033	4	CST	CSS	CSS	1	FPN	0	0	0	0	0	0	0	0	0	0	0	0	3.65	0	0	0	1.35	0	0	0.77	0	0	0	0	0	0	3.46	0	8.46	0.77	9.23077	0	0.576923	11.3462	2.11538	0	1.53846	1.92308	1.15385	15.1923	15.7692
IIM19	216615	2484932	1.15	CST	CSS	CSS	2	FPN	0	0	0	0	0	0	0	0	0	0	0	0	0	0	0	0	0	0	0	4.62	0	0	0.19	1.15	0	0	0	0	1.15	4.81	5.96154	0.576923	50.1923	10.9615	1.15385	0	2.11538	1.34615	3.07692	1.73077	16.1538
IIM20	216056	2485694	5.2	CST	CSS	CSS	1	FPN	0.96	0	0	0	0	0	0.58	1.15	0	0	0	0	0.96	0	0	0	5.96	0.38	5.77	2.5	0	0.19	0.58	2.31	0	0.19	0.96	0	18.07	4.42	22.5	1.92308	7.11538	7.88462	19.6154	0	3.65385	4.42308	8.07692	2.88462	12.3077
IIM21	215815	2486291	5.6	CST	CSS	CSS	1	FPN	0.38	0	0	0	0	0	0	0	0	0	0	0	2.69	0	0	0	6.73	0	4.62	1.35	0	0	1.73	0.58	0.19	0	0.96	0	15.77	3.46	19.2308	1.53846	12.5	6.34615	27.5	0	0.192308	2.88462	3.26923	3.26923	11.5385
IIM24	215815	2487726	5.8	CST	CSS	CSS	1	FPN	0.38	0	0	0	0	0.19	0	0.19	0	0	0	0	0.38	0	0	0	0.77	0	0	1.92	0	0	0	3.08	0	0	0.19	0	4.61	2.49	7.11538	0	1.34615	35.5769	4.23077	0	0.192308	3.84615	2.5	6.92308	24.6154
IIM3	225678	2477513	1.1	CSG	CSS	CSS	1	BZ	0	0	0	0	0	0	0	0	0	0	0	0	1.35	0	0	0	17.12	0.19	0	0.77	0.19	0	0	4.42	0	0.19	1.92	0	25.19	0.96	26.1538	0.769231	10.9615	39.4231	3.26923	0	11.3462	0.769231	1.15385	2.11538	0.192308
IIM35	213161	2494406	3.2	CST	CSS	CSS	1	FPN	0	0	0	0	0	0	0	0	0	0	0	0	0.19	0	0	0	1.35	0	0.38	0.38	0	0	0.77	4.23	0	0.38	2.69	0	8.84	1.53	10.3846	0	0.192308	42.3077	9.61538	0	3.46154	9.61538	0.576923	3.46154	6.34615
IIM38	216285	2497073	2	CSG	CSS	CSS	1	FPN	0	0	0	0	0	0	0	0	0	0	0	0	1.15	0	0	0	11.54	0.58	0	1.35	0	0	0	6.73	0	0	2.5	0	22.5	1.35	23.8462	0	12.1154	21.3462	1.15385	0	1.73077	5	0.576923	16.9231	11.7308
IIM3b	225644	2477519	1.5	CSG	CSS	CSS	1	BZ	0.19	0	0	0	0	0	0	0	0	0	0	0	0	0	0	0	22.12	0	0	0.58	0	0	0	7.69	0	0	0	0	29.81	0.77	30.5769	0	1.73077	33.2692	0	0	1.73077	1.15385	5.38462	3.26923	5.96154
IIM4	224924	2478416	2.1	CSG	CSS	CSS	1	BZ	0	0	0	0	0	0	0.58	0.96	0	0	0	0	0.77	0	0	0	15.19	4.62	0	0.96	0	0	0.19	3.08	0.19	0	2.31	0	27.7	1.15	28.8462	0.192308	5.38462	38.0769	6.15385	0.384615	2.88462	0.961538	0.769231	8.65385	2.30769
IIM40	217072	2498991	3.5	CSC	CSS	CSS	1	FPN	0	0	0	0	0	0	0	0	0	0	0	0	0	0	0	0	16.73	0	0	0.58	0	0	0	2.12	0	0	0	0	18.85	0.58	19.4231	0	5.19231	10.9615	3.07692	0	0	0.384615	0.961538	16.7308	33.4615
IIM5	224471	2478680	1.2	CST	CSS	CSS	1	BZ	0	0	0	0	0	0	0	0	0	0	0	0	0	0	0	0	3.08	0	0	0.58	0	0	0	6.15	0	0	1.54	0	10.77	0.58	11.3462	0.192308	0	42.1154	1.73077	0	0.576923	11.1538	0.384615	3.46154	0.576923
IIM6	223737	2479120	1.95	CSG	CSS	CSS	1	FPS	0	0	0	0	0	0	0	0.96	0	0	0	0	0	0	0	0	18.27	0	0	2.12	0	0	0	5.19	0	0.19	0.77	0	25.19	2.31	27.5	0	30.5769	19.0385	6.53846	0.384615	0.192308	4.03846	0	2.88462	0.961538
IIM7	223088	2478929	1.3	CST	CSS	CSS	1	FPS	0	0	0	0	0	0	0	0	0	0	0	0	0	0	0	0	1.15	0	0	3.46	0	0	0	0.19	0	0	1.54	0	2.88	3.46	6.34615	0	0	53.4615	6.34615	0	0.192308	8.84615	0.192308	7.30769	1.53846
IIM8	221828	2480025	3.75	CST	CSS	CSS	1	FPS	0	0	0	0	0	0	0	0	0	0	0	0	0.19	0	0	0	1.73	0	0	1.92	0	0	0	3.46	0	0.19	0.58	0	5.96	2.11	8.07692	1.15385	2.69231	32.6923	3.46154	0	0.192308	8.07692	0	7.30769	1.73077
IIM9	221028	2480582	5.85	ASF	ASF	NCS	1	FPS	0	0	0	0	0	0	0	0	0	0	0	0	0	0	0	0	1.35	0	0	0.19	0	0	0	1.54	0	0.19	6.15	0	9.04	0.38	9.42308	0.384615	2.11538	30.9615	7.11538	0.769231	4.42308	2.5	3.46154	15.1923	4.61538
MA	212837	2490852	11.15	CST	CSD	CSD	3	FPN	0	0	0	0	0	0	0	0	0	0	0	0	15.77	0	0	0	0.19	0	3.08	0.96	0	0	0	0.38	0.58	0	1.15	0	21.15	0.96	22.1154	0.384615	5.96154	11.7308	0.192308	0.576923	29.0385	0	8.07692	5	3.46154
PN	216253	2484750	6.6	ASF	ASF	NCS	1	FPN	0	0	0	0	0	0	0.58	0	0	0	0	0	2.5	0	0	0	0.58	0	0.77	0.77	0	0	0	0.96	0	0	1.73	0	7.12	0.77	7.88462	0	1.92308	17.1154	0	0.961538	15.7692	0.384615	0.961538	16.1538	3.26923
SR1	223094	2481365	1.3	CSC	CSS	CSS	2	FPS	0	0	0	0	0	0	0	0.19	0	0	0	0	0.19	0	0	0	14.23	1.35	0	4.23	0	0	0.38	1.15	0	0.19	0.19	0	17.3	4.8	22.1154	0.384615	18.6538	9.03846	13.4615	0	0	28.2692	0	0	0
SR18	219133	2488511	2	CST	CSS	CSS	1	BZ	0	0	0	0	0	0	0	0	0	0	0	0	0	0	0	0	6.92	0	0	1.15	0	0	0	0.19	0	0	0	0	7.11	1.15	8.26923	0	0	36.7308	6.53846	0	0	5	0	3.84615	2.88462
SR2	223734	2481741	0.75	CSC	CSS	CSS	2	FPS	0	0	0	0	0	0	0	0	0	0	0	0	0	0	0	0	8.46	0	0	0.19	0	0	0	1.15	0	0.19	0	0	9.61	0.38	10	0.192308	10.3846	7.11538	44.8077	0	2.69231	21.9231	0	0.576923	0.576923
SR21	215690	2492996	1.55	CSG	CSS	CSS	1	BZ	0	0	0	0	0	0	0.19	0	0	0	0	0	1.73	0	0	0	45.77	2.88	0	4.04	0	0	1.15	2.12	0.19	0	0.96	0	53.84	5.19	59.0385	0	10.3846	14.6154	5.19231	0	0.961538	1.73077	1.34615	2.30769	1.34615
SR22	216733	2492932	2	CSG	CSS	CSS	1	BZ	0	0	0	0	0	0	0	0	0	0	0	0	0	0	0	0	37.12	0	0	3.08	0	0	0	0	0	0	1.15	0	38.27	3.08	41.3462	0	5.76923	24.6154	7.11538	0	0	0.769231	0	9.61538	1.92308
SR3	224210	2481976	1.35	CSC	CSS	CSS	2	FPS	0	0	0	0	0	0	0	0	0	0	0	0	0	0	0	0	8.65	1.15	0	0.38	0	0	0	0	0	0	0.19	0	9.99	0.38	10.3846	0	6.34615	10.7692	17.3077	0	0	31.1538	0	0	0
SR34	229270	2486225	1.5	CST	CSS	CSS	3	BZ	0	0	0	0	0	0	0	0	0	0	0	0	0	0	0	0	3.46	0	0	2.31	0	0	0.96	0.38	0	0	0	0	3.84	3.27	7.11538	0	0	8.84615	3.46154	0	56.3462	2.11538	0	0.576923	4.42308
SR35	228086	2485930	2.2	CSC	CSS	CSS	1	BZ	0	0	0	0	0	0	0	0	0	0	0	0	0	0	0	0	2.69	0	0	1.15	0	0	2.88	2.12	0	0	0	0	4.81	4.03	8.84615	0	0	16.9231	29.2308	0	4.61538	14.2308	0	4.03846	2.30769
SR36	227489	2486083	1.5	CSC	CSS	CSS	2	BZ	0	0	0	0	0	0	0	0	0	0	0	0	0.38	0	0	0	6.54	0	0	0.19	1.73	0	0.19	3.27	0.38	0	0	0	12.3	0.38	12.6923	0.192308	0.192308	10.1923	36.5385	0	1.15385	18.4615	0	2.69231	0
SR37	226735	2486447	0.7	CSC	CSS	CSS	1	BZ	0	0	0	0	0	0	0	0	0	0	0	0	0.38	0	0	0	6.92	0	0.19	1.92	0	0	0.19	0.96	0.19	0.19	0	0	8.64	2.3	10.9615	0	0	21.3462	23.4615	0	0.384615	14.4231	0	1.15385	0.384615
SR38	227243	2486854	1.4	CSC	CSS	CSS	2	BZ	0	0	0	0	0	0	0	0	0.19	0	0	0	0	0	0	0	5	0.96	0	1.54	0	0	3.08	1.54	0	0.19	0	0	7.69	4.81	12.5	0	0	11.9231	44.6154	0	0.192308	15.5769	0	1.15385	0
SR39	227015	2487273	0.75	CSC	CSS	CSS	2	BZ	0	0	0	0	0	0	0	0	0	0	0	0	0	0	0	0	1.15	0	0	3.08	0	0	2.31	1.15	0.19	0.19	0	0	2.49	5.58	8.07692	0	0.192308	10.9615	41.7308	0	2.5	24.8077	0	0.576923	0.961538
SR4	224435	2481426	3.9	CSC	CSS	CSS	2	FPS	0	0	0	0	0	0	0	0	0	0	0	0	0	0	0	0	0.96	2.31	0	2.5	0	0	0.19	0	0	0	0	0	3.27	2.69	5.96154	0	4.42308	12.1154	45.9615	0	3.26923	18.4615	0.769231	3.46154	0
SR40	226583	2487671	1.05	CSC	CSS	CSS	1	BZ	0	0	0	0	0	0	0	0	0	0	0	0	0	0	0	0	0.96	0	0	0.58	1.35	0	0	4.42	0	0.19	0.38	0	7.11	0.77	7.88462	0	0	17.3077	23.2692	0	2.88462	14.4231	0	2.30769	0
SR47	220024	2482950	2.1	CSC	CSS	CSS	1	BZ	0	0	0	0	0	0	0	0	0	0	0	0	0	0	0	0	2.31	0	0	1.35	0	0	0.19	0.77	0	0	2.31	0	5.39	1.54	6.92308	0	1.92308	16.3462	10.7692	0.192308	3.46154	30.3846	0.192308	6.53846	0.192308
SR49	217052	2491622	2.6	CSG	CSS	CSS	1	FPN	0.38	0	0	0	0	0	4.23	0	0	0	0	0	1.54	0	0	0.96	35.77	0	0.58	5.96	0	0	0.77	0	0	0.19	2.31	0	45.39	7.3	52.6923	0	13.4615	10.5769	3.07692	0	0.576923	1.15385	4.80769	2.88462	0.961538
SR5	223717	2480973	2.85	CSC	CSS	CSS	2	FPS	0	0	0	0	0	0	0	0	0	0	0	0	0	0	0	0	4.23	0	0	1.35	0	0.19	0.19	0	0	0.19	0	0	4.23	1.92	6.15385	0	4.80769	5.19231	23.8462	0	2.5	49.6154	0.384615	1.34615	0
SR50	225691	2478054	6.5	CST	CSS	CSS	1	BZ	0	0	0	0	0	0	2.5	0	0	0	0	0	0.38	0	0	0	2.31	0.19	4.04	2.5	0	0.38	0	0.38	0	0	3.85	0	13.65	2.88	16.5385	0.576923	19.4231	23.4615	4.03846	0	1.92308	2.11538	5	5	0.384615
SR50b	225702	2478063	5.95	CST	CSS	CSS	1	BZ	0	0	0	0	0	0	5.77	0	0	0	0	0	2.5	0	0	0	2.88	0	2.12	0.96	0	0	0	1.92	0	0.38	0.96	0	16.15	1.34	17.5	0.192308	0.576923	32.1154	4.03846	0	1.34615	0.576923	3.26923	2.11538	0.769231
SR51	219505	2496015	1.2	CSG	CSS	CSS	1	FPN	0	0	0	0	0	0	0	0	0	0	0	0	0.58	0	0	0	17.12	3.27	0	1.15	0	0	0.19	1.15	0	0.19	0.58	0	22.7	1.53	24.2308	0	0	48.4615	1.73077	0	1.92308	5.57692	0.192308	7.11538	0
SR6	222282	2481342	2.25	CSC	CSS	CSS	2	FPS	0	0	0	0	0	0	0	0	0	0	0	0	0	0	0	0	11.15	0	0.19	2.88	0	0	0.77	0	0	0	0.58	0	11.92	3.65	15.5769	0	0.384615	32.5	13.0769	0	3.26923	32.5	0.384615	0.961538	0
SR7	221812	2481718	2.75	CSC	CSS	CSS	2	FPS	0	0	0	0	0	0	0	0	0	0	0	0	0	0	0	0	12.69	0	0.96	0.77	0	0	0.77	0	0	0	0.19	0	13.84	1.54	15.3846	0	0.384615	22.3077	19.0385	0	0.576923	40.9615	0.769231	0	0
SR8	222451	2482201	2.3	CSC	CSS	CSS	2	FPS	0	0	0	0	0	0	0	0	0	0	0	0	0	0	0	0	5.96	0	0	0.96	0	0.19	0.96	1.35	0	0	0.58	0	7.89	2.11	10	0	1.34615	13.4615	27.1154	0	0.384615	18.8462	0	1.34615	5
SR9	222976	2482675	1.15	CSC	CSS	CSS	2	FPS	0	0	0	0	0	0	0	0	0	0	0	0	0.19	0	0	0	2.88	0	0	2.69	0	0	0.58	2.88	0	0.19	0.38	0	6.33	3.46	9.80769	0	0.576923	37.6923	8.46154	0	0.192308	38.6538	0	0	0
SV10	216154	2484741	7.95	CSM	CSD	CSD	3	FPN	0.19	0	0	0	0	0	0	0	0	0.19	0	0	5	0	0	0	0	0	0	0.77	0	0	0.58	0	0.77	0	1.92	0	7.69	1.73	9.42308	0.192308	5.19231	15.1923	6.15385	0	24.4231	0.576923	3.07692	11.9231	3.46154
SV11	218066	2482035	9.6	CSM	CSD	CSD	1	BZ	0	0	0	0	0	0	0	0	0	0	0	0	4.62	0	0	0	0	0	0	0.19	0	0	0	0	0.58	0	0.77	0	5.97	0.19	6.15385	0	7.5	21.3462	7.30769	0	19.8077	0	2.88462	5.96154	14.4231
SV14	222320	2477723	8.35	CSM	CSD	CSD	3	FPS	0.38	0	0	0	0	0	0	1.15	0	0	0	0	9.42	0	0	0	2.5	0	0.38	0.77	0	0	0.19	0.96	0	0	6.15	0	20.56	1.34	21.9231	0.192308	14.6154	12.5	1.15385	0	27.6923	0	2.30769	8.84615	1.92308
SV2	215123	2498881	10.75	CSM	CSD	CSD	3	FPN	0.19	0	0	0	0	0	0	0	0	0	0	0	2.88	0	0	0	0	0	3.46	0.19	0	0	0	1.35	0.38	0	0.77	0	8.84	0.38	9.23077	0	0.961538	1.73077	0.769231	0.192308	59.8077	0.192308	3.84615	16.9231	1.92308
SV3	213444	2496353	8.25	CSM	CSD	CSD	3	FPN	0.38	0	0	0	0	0	0	0	0	0	0	0	4.42	0	0	0	0.38	0	2.31	1.73	0	0	0	3.08	0.96	0	0.77	0	11.92	2.11	14.0385	0.192308	1.53846	8.84615	3.07692	0	41.3462	0.384615	3.07692	7.11538	4.03846
SV6	213226	2490305	12.3	CSM	CSD	CSD	3	FPN	0.19	0	0	0	0	0	0	0	0	0	0	0	7.31	0	0	0	1.15	0	0.58	0.38	0	0	0	0	0.77	0	1.92	0	11.73	0.57	12.3077	0	2.88462	15.3846	8.07692	0	17.6923	0	2.5	16.7308	11.9231
SV7	213784	2489689	18.9	CST	CSD	CSD	3	FPN	0.19	0	0.96	0	0	0	2.31	0	0	0	0	0	7.88	0	0	0	0	1.15	20.77	1.92	0	0	0	0.19	0.96	0	0.58	0	33.84	3.07	36.9231	0	0.961538	7.11538	8.46154	0	30.5769	1.92308	4.03846	1.34615	0
SV8	215062	2488446	8.9	CSM	CSD	CSD	3	FPN	1.15	0	0	0	0	0	0	0	0	0	0	0	5.19	0	0	0	3.08	0	5.19	2.31	0	0.19	0.38	1.92	1.15	0	3.08	0	19.61	4.03	23.6538	0.961538	6.53846	9.23077	2.30769	0	23.4615	0	5.76923	2.69231	10
SV9	215317	2486913	9.6	CSM	CSD	CSD	1	FPN	0.58	0	0	0	0	0	0	0	0	0	0	0	4.81	0	0	0	0	0	3.85	1.15	0	0	0	1.54	0.19	0	1.15	0	11.54	1.73	13.2692	0.576923	1.53846	13.2692	6.34615	0	15.1923	10.1923	4.61538	5.57692	2.11538
TW	226340	2495702	6.05	RFO	CSD	CSD	3	BZ	0	0	0	0	0	0	0	0	0	0	0	0	0.77	0.19	0	0	0.58	0	0	1.35	2.12	0	0	10.96	0	0	0	0	14.43	1.54	15.9615	1.15385	6.53846	15	0	0	20.3846	0	6.34615	34.6154	0
[truncated: 47 more columns]
